# Supplementary material for: Heterogeneity of Hepatic Stellate Cells in Fibrogenesis of the Liver: Insights from Single-Cell Transcriptomic Analysis in Liver Injury
Source: Cells. 2021 Aug 19;10(8):2129. doi: 10.3390/cells10082129 (PMC8391930; doi:10.3390/cells10082129)
Supplement: Supplementary file 1 [file cells-10-02129-s001.zip]

Archive with 1 entries (1 files):
- cells-1321887-supplementary.pdf
